# Supplementary material for: Isolation and Characterization of Chicken Serum Albumin (Hen Egg Alpha-Livetin, Gal d 5)
Source: Foods. 2022 Jun 1;11(11):1637. doi: 10.3390/foods11111637 (PMC9180759; doi:10.3390/foods11111637)
Supplement: Supplementary file 1 [file foods-11-01637-s001.zip]

Archive with 1 entries (1 files):
- foods-1718119-supplementary.pdf
